# Supplementary material for: Prospective Evaluation of Clinical and Laboratory Profiles of Febrile and Afebrile Immunosuppressed Patients Presenting to the Emergency Department
Source: Medicina (Kaunas). 2025 May 14;61(5):889. doi: 10.3390/medicina61050889 (PMC12112846; doi:10.3390/medicina61050889)
Supplement: Supplementary file 1 [file medicina-61-00889-s001.zip]

Archive with 1 entries (1 files):
- medicina-3565194-supplementary.pdf
